# Supplementary material for: Comprehensive analysis of coding and non-coding RNA transcriptomes related to hypoxic adaptation in Tibetan chickens
Source: J Anim Sci Biotechnol. 2021 May 3;12:60. doi: 10.1186/s40104-021-00582-2 (PMC8091548; doi:10.1186/s40104-021-00582-2)
Supplement: Supplementary file 1 — Additional file 1: Table S1. The qRT-PCR primers of six DE lncRNAs, six DE miRNAs and seven DE genes for identification by RNA-seq. [file 40104_2021_582_MOESM1_ESM.xlsx]

## Sheet: Sheet1
Table S1. The qRT-PCR primers of six DE lncRNAs, six DE miRNAs and seven DE genes for identification by RNA-seq.
Gene Name	Sequence of primer(5’-3’)	Product Size (bp)	Tm (℃)
MSTRG.118362.24	F: AAGATGGTAAGGTTCGGAGTTGTC	92	60
	R: AAACACATGGACCTTCCAGATAAG
MSTRG.25780.4	F: GAGATGAGGTGATCTGCACATCAG	101	60
	R: GGCACTTTCAGATGGATAGCAAA
MSTRG.19949.13	F: CGTTAGAAGAGAAGATTAGTCAGGG	92	60
	R: GGTGGGAGAAGGAGGCTATG
MSTRG.29590.15	F: AATGCTACCCTATGCTATTTCTACC	110	60
	R: TTACCTGATTTCTCTCCTGATGTG
MSTRG.32082.2	F: CCTCTAGTATAAGGTCATGCGGGT	90	60
	R: CTTTTACGTCAGATAGGTCTCTGCC
MSTRG.73129.28	F: CAGTGCGAAGACGATTGATTTG	106	60
	R: CCCACTGATCAATCATACAGCTATT
gga-miR-726-3p	F: CACCACCGGCAGAACTCG	18	59.8
gga-miR-6608-3p	F: AGCACTGCAAGAGGGAGAGAGAT	23	59.6
gga-miR-6606-5p	F: TATGAGGAGCGGGAGGAGC	19	58.9
novel_miR_676	F: TACGCTGGGGATGCTGGC	18	61.7
gga-miR-460b-3p	F: GCGCATGCAATGTGGACAT	19	60.1
gga-miR-7442-5p	F: CACAGGACCATGGGAGCGT	19	60.5
5S	F: GCCCGATCTCGTCTGATCT	19	60
miRNA universal reverse primer	R:GCGAGCACAGAATTAATACGAC
ARR3 (ENSGALG00000004251)	F: AGCAGAGCGTTGGGAAGA	233	54
	R: GCCGAACCTGTTGTAATG
NGFR (ENSGALG00000035950)	F: GGTGGCTTACATTGCCTTCA	203	56
	R: TCCCATCTCCCTTTGGTGCT
NTSR1 (ENSGALG00000005524)	F: GGTCTGTTGGCTCCCTTAT	255	56
	R: TTCCTGGTGAACGCAAGTC
ADAM8 (ENSGALG00000053549)	F: CATCCACCTTGGCTCACGA	246	56
	R: ACACTGGCTCCCCATACA
ACTC1 (ENSGALG00000009844)	F: GAAACCTTATTCCAGCCATC	256	54
	R: AGCCACCAATCCAGACAGA
CASQ2 (ENSGALG00000015018)	F: CCAGTTTGTATTTTCCGTGC	204	60
	R: GTTTTGCTGCTCCTAGTATG
CALML3 (ENSGALG00000008424)	F: GAGGATGATGACGGAGAA	286	56
	R: GGATGAGCAATGACCACTA
HPRT (ENSGALG00000006098)	F: CAACCTTGACTGGAAAGAATGT	171	56
	R: CAACAAAGTCTGGCCGATAT
