# Supplementary material for: Comprehensive analysis of coding and non-coding RNA transcriptomes related to hypoxic adaptation in Tibetan chickens
Source: J Anim Sci Biotechnol. 2021 May 3;12:60. doi: 10.1186/s40104-021-00582-2 (PMC8091548; doi:10.1186/s40104-021-00582-2)
Supplement: Supplementary file 2 — Additional file 2: Table S2. List of software and the parameters used in this study. [file 40104_2021_582_MOESM2_ESM.xlsx]

## Sheet: Sheet1
Table S2. List of software and the parameters used in this study.
Tools	Version	Description	Parameter
HISAT2	v2.0.4	Genomic alignment	Chain specific parameter: --rna-strandness RF
StringTie	v1.3.1	Transcript splicing	－
Cuffcompare	v2.1.1	Transcript comparison	－
CNCI	v2	Coding potential prediction	－
CPC	cpc-0.9-r2	Coding potential prediction	evalue le-10
Pfam-scan	v1.3	Protein domain detection	--E 0.001; --domE 0.001; --pfamB
PhyloCSF	20121028	Coding potential prediction	--orf=ATGStop; --frames=3; ’--removeRefGaps
KOBAS	v2.0	GO and KEGG enrichment	Blast le-10; padjust: BH
Bowtie	v1.0.0	Fast short sequence alignment software	-v 0
miRDeep2	v2.0.5	Software for miRNA identification and prediction	-g -1 -b 0
DESeq2	1.6.3	Software to identify differentially expressed genes	default
miRanda	v3.3a	Animal target gene prediction software	-sc 50.0 -en -20 -scale 4.0 -go -2.0 -ge -8.0
