# Supplementary material for: Comprehensive analysis of coding and non-coding RNA transcriptomes related to hypoxic adaptation in Tibetan chickens
Source: J Anim Sci Biotechnol. 2021 May 3;12:60. doi: 10.1186/s40104-021-00582-2 (PMC8091548; doi:10.1186/s40104-021-00582-2)
Supplement: Supplementary file 3 — Additional file 3: Table S3. Summary of sequencing reads aligned with the Gallus gallus genome. [file 40104_2021_582_MOESM3_ESM.xlsx]

## Sheet: Sheet1
Table S3. Summary of sequencing reads aligned with the Gallus gallus genome.
mRNA and lncRNA
Sample ID	TC1	TC2	TC3	CH1	CH2	CH3
Total Reads	112543006	112619162	114061630	111154698	112833638	110295618
Mapped Reads	107959033(95.93%)	107603243(95.55%)	108913325(95.49%)	106611249(95.91%)	107544524(95.31%)	105629823(95.77%)
Uniq Mapped Reads	105860430(94.06%)	105618730(93.78%)	106818845(93.65%)	104656161(94.15%)	105345526(93.36%)	103638883(93.96%)
Multiple Mapped Reads	2098603(1.86%)	1984513(1.76%)	2094480(1.84%)	1955088(1.76%)	2198998(1.95%)	1990940(1.81%)
Reads Map to '+'	53576817(47.61%)	53462389(47.47%)	54093613(47.42%)	52981932(47.67%)	53380153(47.31%)	52499225(47.60%)
Reads Map to '-'	53667532(47.69%)	53555965(47.55%)	54205872(47.52%)	53064663(47.74%)	53487108(47.40%)	52585786(47.68%)
Q30 (%)	0.951	0.9507	0.9498	0.9563	0.9542	0.9544
miRNA
Sample ID	TC1	TC2	TC3	CH1	CH2	CH3
Total_Reads	29179622	28008492	27850666	26140845	23807806	26483336
Mapped_Reads	20137393(69.01%)	19021690(67.91%)	19335905(69.43%)	18027979(68.96%)	16137615(67.78%)	17710254(66.87%)
Mapped_reads(+)	5183037(17.76%)	4931505(17.61%)	4966974(17.83%)	4523945(17.31%)	3935112(16.53%)	4380295(16.54%)
Mapped_reads(-)	14954356(51.25%)	14090185(50.31%)	14368931(51.59%)	13504034(51.66%)	12202503(51.25%)	13329959(50.33%)
Length<18	1407823	1164817	753189	495033	399618	777148
Length>30	738301	672264	711524	1097344	713727	690601
Q30 (%)	98.67	98.82	98.81	98.79	98.79	98.7
