# Supplementary material for: Comprehensive analysis of coding and non-coding RNA transcriptomes related to hypoxic adaptation in Tibetan chickens
Source: J Anim Sci Biotechnol. 2021 May 3;12:60. doi: 10.1186/s40104-021-00582-2 (PMC8091548; doi:10.1186/s40104-021-00582-2)
Supplement: Supplementary file 7 — Additional file 7: Table S6. GO and KEGG pathway enrichment of differentially expressed lncRNA (DE lncRNA) target genes. [file 40104_2021_582_MOESM7_ESM.xlsx]

## Sheet: Table S6a
Table S6a. GO enrichment of differentially expressed lncRNA (DE lncRNA) target genes.
Domain	GO_ID	Term	Annotated gene number	Annotated DE genes	Expected annotated DE genes	KS (Statistical significance)	-log10KS	Gene ID
Biological Process	GO:1901700	response to oxygen-containing compound	669	0	0.27	0.00794	2.10018	ENSGALG00000000122;ENSGALG00000000371;ENSGALG00000003863;ENSGALG00000003901;ENSGALG00000004959;ENSGALG00000005757;ENSGALG00000006211;ENSGALG00000006326;ENSGALG00000007015;ENSGALG00000009549;ENSGALG00000010915;ENSGALG00000015666;ENSGALG00000016102;ENSGALG00000016662;ENSGALG00000016919;ENSGALG00000017316;ENSGALG00000023193;ENSGALG00000027151;ENSGALG00000029444;ENSGALG00000035282;ENSGALG00000035584;…
Biological Process	GO:0070482	response to oxygen levels	128	0	0.05	0.04279	1.36866	ENSGALG00000002588;ENSGALG00000003634;ENSGALG00000014976;ENSGALG00000031142;ENSGALG00000040755;ENSGALG00000046712
Biological Process	GO:0001568	blood vessel development	395	0	0.16	0.00269	2.57025	ENSGALG00000000122;ENSGALG00000001262;ENSGALG00000002634;ENSGALG00000003634;ENSGALG00000005123;ENSGALG00000005208;ENSGALG00000005909;ENSGALG00000007145;ENSGALG00000008063;ENSGALG00000008661;ENSGALG00000014976;ENSGALG00000024024;ENSGALG00000025748;ENSGALG00000025858;ENSGALG00000025929;ENSGALG00000026465;ENSGALG00000026989;ENSGALG00000029429;ENSGALG00000034111;ENSGALG00000034661;ENSGALG00000035584;…
Biological Process	GO:0008217	regulation of blood pressure	101	0	0.04	0.00517	2.28651	ENSGALG00000003901;ENSGALG00000008663;ENSGALG00000010983;ENSGALG00000040880;ENSGALG00000044591;ENSGALG00000051235
Biological Process	GO:0001525	angiogenesis	277	0	0.11	0.01813	1.7416	ENSGALG00000000122;ENSGALG00000001262;ENSGALG00000002634;ENSGALG00000003634;ENSGALG00000005123;ENSGALG00000005208;ENSGALG00000005909;ENSGALG00000007145;ENSGALG00000008063;ENSGALG00000008661;ENSGALG00000014976;ENSGALG00000024024;ENSGALG00000025748;ENSGALG00000025929;ENSGALG00000026465;ENSGALG00000026989;ENSGALG00000029429;ENSGALG00000034661;ENSGALG00000037437;ENSGALG00000040755
Biological Process	GO:0045766	positive regulation of angiogenesis	65	0	0.03	0.0308	1.51145	ENSGALG00000005909;ENSGALG00000014976;ENSGALG00000040755
Biological Process	GO:0019229	regulation of vasoconstriction	24	0	0.01	0.04869	1.31256	ENSGALG00000015608;ENSGALG00000040880
Biological Process	GO:0060541	respiratory system development	153	0	0.06	0.04669	1.33078	ENSGALG00000014976;ENSGALG00000016906;ENSGALG00000025748;ENSGALG00000025929;ENSGALG00000027151;ENSGALG00000028253;ENSGALG00000034111;ENSGALG00000034661;ENSGALG00000037687;ENSGALG00000042875;ENSGALG00000051990
Biological Process	GO:0019722	calcium-mediated signaling	78	1	0.03	0.00133	2.87615	ENSGALG00000003901;ENSGALG00000016709;ENSGALG00000026465;ENSGALG00000027151;ENSGALG00000032287;ENSGALG00000040807
Biological Process	GO:0019222	regulation of metabolic process	4242	1	1.68	0.04223	1.37438	ENSGALG00000000122;ENSGALG00000000259;ENSGALG00000000284;ENSGALG00000000329;ENSGALG00000000371;ENSGALG00000000811;ENSGALG00000000817;ENSGALG00000000887;ENSGALG00000001079;ENSGALG00000001097;ENSGALG00000001276;ENSGALG00000001310;ENSGALG00000001697;ENSGALG00000001753;ENSGALG00000002105;ENSGALG00000002556;ENSGALG00000002588;ENSGALG00000002634;ENSGALG00000002981;ENSGALG00000003026;ENSGALG00000003059;…
Biological Process	GO:0046034	ATP metabolic process	105	0	0.04	0.00236	2.62709	ENSGALG00000001330;ENSGALG00000004017;ENSGALG00000005749;ENSGALG00000006572;ENSGALG00000029172;ENSGALG00000029238;ENSGALG00000034009
Biological Process	GO:0005975	carbohydrate metabolic process	511	0	0.2	0.00591	2.22841	ENSGALG00000001642;ENSGALG00000003634;ENSGALG00000003863;ENSGALG00000004959;ENSGALG00000005599;ENSGALG00000005907;ENSGALG00000005994;ENSGALG00000008503;ENSGALG00000008858;ENSGALG00000010125;ENSGALG00000013135;ENSGALG00000019042;ENSGALG00000020939;ENSGALG00000029198;ENSGALG00000029444;ENSGALG00000030533;ENSGALG00000031982;ENSGALG00000036017;ENSGALG00000038740;ENSGALG00000042875;ENSGALG00000049491;…
Biological Process	GO:0006631	fatty acid metabolic process	184	0	0.07	0.00682	2.16622	ENSGALG00000002588;ENSGALG00000004959;ENSGALG00000006326;ENSGALG00000017316;ENSGALG00000025772;ENSGALG00000026781;ENSGALG00000040553
Biological Process	GO:0009892	negative regulation of metabolic process	1383	0	0.55	0.00695	2.15802	ENSGALG00000000122;ENSGALG00000000259;ENSGALG00000000284;ENSGALG00000000887;ENSGALG00000001753;ENSGALG00000002588;ENSGALG00000002634;ENSGALG00000002981;ENSGALG00000003634;ENSGALG00000003863;ENSGALG00000003933;ENSGALG00000004225;ENSGALG00000004794;ENSGALG00000005909;ENSGALG00000006326;ENSGALG00000007370;ENSGALG00000007381;ENSGALG00000009427;ENSGALG00000009598;ENSGALG00000009738;ENSGALG00000009840;…
Biological Process	GO:0019585	glucuronate metabolic process	6	0	0	0.01607	1.79398	ENSGALG00000005599
Cellular Component	GO:0043231	intracellular membrane-bounded organelle	6818	3	4.18	7.4e-07	6.13077	ENSGALG00000000067;ENSGALG00000000107;ENSGALG00000000122;ENSGALG00000000259;ENSGALG00000000284;ENSGALG00000000329;ENSGALG00000000787;ENSGALG00000000802;ENSGALG00000000811;ENSGALG00000000848;ENSGALG00000000887;ENSGALG00000000934;ENSGALG00000001262;ENSGALG00000001276;ENSGALG00000001283;ENSGALG00000001310;ENSGALG00000001330;ENSGALG00000001525;ENSGALG00000001642;ENSGALG00000001655;ENSGALG00000001709;…
Cellular Component	GO:0005783	endoplasmic reticulum	792	0	0.49	3e-06	5.52288	ENSGALG00000000259;ENSGALG00000001655;ENSGALG00000003111;ENSGALG00000003738;ENSGALG00000004017;ENSGALG00000004480;ENSGALG00000004736;ENSGALG00000005744;ENSGALG00000005907;ENSGALG00000005994;ENSGALG00000006201;ENSGALG00000006207;ENSGALG00000008063;ENSGALG00000008503;ENSGALG00000009826;ENSGALG00000009919;ENSGALG00000011046;ENSGALG00000012404;ENSGALG00000016102;ENSGALG00000016665;ENSGALG00000017011;…
Cellular Component	GO:0005887	integral component of plasma membrane	729	1	0.45	7.2e-06	5.14267	ENSGALG00000002118;ENSGALG00000002554;ENSGALG00000003863;ENSGALG00000003901;ENSGALG00000006194;ENSGALG00000007015;ENSGALG00000007145;ENSGALG00000008445;ENSGALG00000008741;ENSGALG00000009495;ENSGALG00000009919;ENSGALG00000010589;ENSGALG00000010915;ENSGALG00000012142;ENSGALG00000013154;ENSGALG00000014646;ENSGALG00000015045;ENSGALG00000015608;ENSGALG00000016725;ENSGALG00000024024;ENSGALG00000027982;…
Cellular Component	GO:0000139	Golgi membrane	228	0	0.14	6.6e-05	4.18046	ENSGALG00000003933;ENSGALG00000004663;ENSGALG00000006201;ENSGALG00000006207;ENSGALG00000008828;ENSGALG00000010125;ENSGALG00000013135;ENSGALG00000031582;ENSGALG00000041797;ENSGALG00000042322;ENSGALG00000042589;ENSGALG00000051274;ENSGALG00000054759
Cellular Component	GO:0055037	recycling endosome	70	0	0.04	0.00042	3.37675	ENSGALG00000000848;ENSGALG00000003227;ENSGALG00000004663;ENSGALG00000008844
Cellular Component	GO:0044444	cytoplasmic part	4489	2	2.75	0.00074	3.13077	ENSGALG00000000122;ENSGALG00000000259;ENSGALG00000000329;ENSGALG00000000802;ENSGALG00000000811;ENSGALG00000000848;ENSGALG00000000902;ENSGALG00000001262;ENSGALG00000001276;ENSGALG00000001330;ENSGALG00000001525;ENSGALG00000001642;ENSGALG00000001655;ENSGALG00000002634;ENSGALG00000002644;ENSGALG00000003111;ENSGALG00000003227;ENSGALG00000003652;ENSGALG00000003738;ENSGALG00000003863;ENSGALG00000003901;…
Cellular Component	GO:0005764	lysosome	253	0	0.16	0.00074	3.13077	ENSGALG00000003901;ENSGALG00000005902;ENSGALG00000006207;ENSGALG00000008180;ENSGALG00000013878;ENSGALG00000013911;ENSGALG00000013932;ENSGALG00000015831;ENSGALG00000016917;ENSGALG00000028935;ENSGALG00000030016;ENSGALG00000030941;ENSGALG00000035013;ENSGALG00000041226;ENSGALG00000041700;ENSGALG00000050178
Cellular Component	GO:0005739	mitochondrion	1154	2	0.71	0.00087	3.06048	ENSGALG00000000122;ENSGALG00000000802;ENSGALG00000001262;ENSGALG00000001276;ENSGALG00000001330;ENSGALG00000003652;ENSGALG00000004480;ENSGALG00000004749;ENSGALG00000004845;ENSGALG00000005744;ENSGALG00000005749;ENSGALG00000006211;ENSGALG00000006561;ENSGALG00000008663;ENSGALG00000008735;ENSGALG00000008858;ENSGALG00000008865;ENSGALG00000009566;ENSGALG00000011856;ENSGALG00000011867;ENSGALG00000013932;…
Molecular Function	GO:0019899	enzyme binding	1199	0	0.78	5.3e-05	4.27572	ENSGALG00000000122;ENSGALG00000000848;ENSGALG00000002634;ENSGALG00000003091;ENSGALG00000003227;ENSGALG00000003634;ENSGALG00000003720;ENSGALG00000004017;ENSGALG00000004179;ENSGALG00000004190;ENSGALG00000004494;ENSGALG00000004707;ENSGALG00000006201;ENSGALG00000006207;ENSGALG00000006211;ENSGALG00000006267;ENSGALG00000006309;ENSGALG00000007015;ENSGALG00000007145;ENSGALG00000007546;ENSGALG00000008414;…
Molecular Function	GO:0005230	extracellular ligand-gated ion channel activity	61	0	0.04	0.00027	3.56864	ENSGALG00000003863;ENSGALG00000003901
Molecular Function	GO:0019904	protein domain specific binding	340	0	0.22	0.00032	3.49485	ENSGALG00000000122;ENSGALG00000000811;ENSGALG00000000887;ENSGALG00000001079;ENSGALG00000003634;ENSGALG00000005909;ENSGALG00000006211;ENSGALG00000008787;ENSGALG00000009654;ENSGALG00000010014;ENSGALG00000011038;ENSGALG00000011297;ENSGALG00000028115;ENSGALG00000033102;ENSGALG00000039682;ENSGALG00000041361;ENSGALG00000044383
Molecular Function	GO:0005524	ATP binding	1238	0	0.8	0.00037	3.4318	ENSGALG00000000787;ENSGALG00000003281;ENSGALG00000003294;ENSGALG00000003652;ENSGALG00000003689;ENSGALG00000003863;ENSGALG00000003901;ENSGALG00000006292;ENSGALG00000006974;ENSGALG00000007370;ENSGALG00000008095;ENSGALG00000008480;ENSGALG00000009495;ENSGALG00000009553;ENSGALG00000009566;ENSGALG00000009598;ENSGALG00000009840;ENSGALG00000010119;ENSGALG00000011570;ENSGALG00000012408;ENSGALG00000014447;…
Molecular Function	GO:0005525	GTP binding	302	0	0.2	0.00068	3.16749	ENSGALG00000005323;ENSGALG00000005902;ENSGALG00000014447;ENSGALG00000014647;ENSGALG00000031582;ENSGALG00000032458;ENSGALG00000038084;ENSGALG00000041226;ENSGALG00000041700;ENSGALG00000043623;ENSGALG00000045602
Molecular Function	GO:0004708	MAP kinase kinase activity	7	0	0	0.00073	3.13668	ENSGALG00000041285
Molecular Function	GO:0016810	hydrolase activity, acting on carbon-nitrogen (but not peptide) bonds	105	0	0.07	0.00079	3.10237	ENSGALG00000002634;ENSGALG00000008663;ENSGALG00000015141;ENSGALG00000029198;ENSGALG00000031726;ENSGALG00000034009;ENSGALG00000034366;ENSGALG00000039011;ENSGALG00000041028;ENSGALG00000041251;ENSGALG00000047768;ENSGALG00000051043
Molecular Function	GO:0016491	oxidoreductase activity	600	0	0.39	0.00092	3.03621	ENSGALG00000000067;ENSGALG00000000802;ENSGALG00000003933;ENSGALG00000004759;ENSGALG00000005749;ENSGALG00000007638;ENSGALG00000008063;ENSGALG00000008858;ENSGALG00000009738;ENSGALG00000012404;ENSGALG00000012730;ENSGALG00000013878;ENSGALG00000014789;ENSGALG00000016102;ENSGALG00000017350;ENSGALG00000020454;ENSGALG00000020884;ENSGALG00000024031;ENSGALG00000026781;ENSGALG00000029172;ENSGALG00000029829;…

## Sheet: Table S6b
Table S6b. KEGG pathway enrichment of differentially expressed lncRNA (DE lcnRNA) target genes.
Pathway	ko_ID	DEG	Gene	DEG_all	Gene_all	P-value	DEG symbol	DEG K
Porphyrin and chlorophyll metabolism	ko00860	4	25	214	4767	0.0237878	ENSGALG00000007638;ENSGALG00000008865;ENSGALG00000009598;ENSGALG00000037410	K00510+K01698+K14163+K14735
Wnt signaling pathway	ko04310	11	132	214	4767	0.0338951	ENSGALG00000001079;ENSGALG00000001097;ENSGALG00000002588;ENSGALG00000005123;ENSGALG00000008414;ENSGALG00000009738;ENSGALG00000036191;ENSGALG00000041413;ENSGALG00000042129;ENSGALG00000051049;ENSGALG00000054797	K00312+K01064+K04504+K00572+K02353+K04496+K04494+K04348+K04501+K04494+K04496
Cysteine and methionine metabolism	ko00270	5	42	214	4767	0.0383294	ENSGALG00000000329;ENSGALG00000003281;ENSGALG00000008858;ENSGALG00000041454;ENSGALG00000052712	K01251+K01920+K00025+K17398+K00789
Fatty acid elongation	ko00062	3	25	214	4767	0.099399	ENSGALG00000009292;ENSGALG00000031142;ENSGALG00000046931	K01068+K07508+K01068
Notch signaling pathway	ko04330	5	56	214	4767	0.0104835	ENSGALG00000008414;ENSGALG00000009738;ENSGALG00000010835;ENSGALG00000045163;ENSGALG00000054797	K02353+K04496+K06058+K06172+K04496
Glutathione metabolism	ko00480	4	41	214	4767	0.0109999	ENSGALG00000003281;ENSGALG00000017350;ENSGALG00000032922;ENSGALG00000042008	K01920+K10807+K00799+K00799
Platelet activation	ko04611	1	4	214	4767	0.0167883	ENSGALG00000048236	K17084
Thiamine metabolism	ko00730	1	4	214	4767	0.0167883	ENSGALG00000053073	K06928
mTOR signaling pathway	ko04150	8	142	214	4767	0.0305364	ENSGALG00000001079;ENSGALG00000001097;ENSGALG00000003634;ENSGALG00000004959;ENSGALG00000005123;ENSGALG00000008414;ENSGALG00000012731;ENSGALG00000041226	K00312+K01064+K01110+K16172+K00572+K02353+K20396+K16185
Pyruvate metabolism	ko00620	2	38	214	4767	0.0514447	ENSGALG00000003362;ENSGALG00000008858	K01895+K00025
TGF-beta signaling pathway	ko04350	3	81	214	4767	0.0712571	ENSGALG00000006309;ENSGALG00000034661;ENSGALG00000042129	K16790+K04680+K04501
MAPK signaling pathway	ko04010	9	244	214	4767	0.0776906	ENSGALG00000002556;ENSGALG00000009495;ENSGALG00000014718;ENSGALG00000025748;ENSGALG00000041285;ENSGALG00000041413;ENSGALG00000048059;ENSGALG00000052497;ENSGALG00000053846	K02582+K05093+K04416+K04358+K04432+K04348+K04437+K04429+K04437
Fatty acid degradation	ko00071	1	33	214	4767	0.0781495	ENSGALG00000031142	K07508
Oxidative phosphorylation	ko00190	4	118	214	4767	0.0784296	ENSGALG00000001330;ENSGALG00000005749;ENSGALG00000029172;ENSGALG00000033446	K02128+K02263+K03968+K02265
PPAR signaling pathway	ko03320	2	68	214	4767	0.0817408	ENSGALG00000002588;ENSGALG00000040553	K04504+K08745
Carbon metabolism	ko01200	3	101	214	4767	0.0839528	ENSGALG00000003362;ENSGALG00000008858;ENSGALG00000030533	K01895+K00025+K01057
Fatty acid metabolism	ko01212	1	46	214	4767	0.0880339	ENSGALG00000031142	K07508
VEGF signaling pathway	ko04370	1	64	214	4767	0.0948162	ENSGALG00000041413	K04348
Vascular smooth muscle contraction	ko04270	2	110	214	4767	0.0962083	ENSGALG00000002118;ENSGALG00000021314	K04937+K01047
Calcium signaling pathway	ko04020	4	179	214	4767	0.0964296	ENSGALG00000003863;ENSGALG00000003901;ENSGALG00000032287;ENSGALG00000041413	K05220+K05218+K05853+K04348
