# Supplementary material for: Comprehensive analysis of coding and non-coding RNA transcriptomes related to hypoxic adaptation in Tibetan chickens
Source: J Anim Sci Biotechnol. 2021 May 3;12:60. doi: 10.1186/s40104-021-00582-2 (PMC8091548; doi:10.1186/s40104-021-00582-2)
Supplement: Supplementary file 8 — Additional file 8: Table S7. GO and KEGG pathway enrichment of differentially expressed miRNA (DE miRNA) target genes. [file 40104_2021_582_MOESM8_ESM.xlsx]

## Sheet: Table S7a
Table S7a. GO enrichment of differentially expressed miRNA (DE miRNA) target genes.
ID	Description		GeneRatio	BgRatio	enrich_factor	pvalue	qvalue	geneID
GO:0001570	vasculogenesis	BP	0.0043	0.003	1.47	0.00407687	0.803743	ENSGALG00000001021;ENSGALG00000002886;ENSGALG00000004850;ENSGALG00000006379;ENSGALG00000007952;ENSGALG00000010256;ENSGALG00000010290;ENSGALG00000011442;ENSGALG00000011813;ENSGALG00000012594;ENSGALG00000013818;ENSGALG00000017242;ENSGALG00000030008;ENSGALG00000031741;ENSGALG00000033129;ENSGALG00000034111;ENSGALG00000034118;ENSGALG00000036064;ENSGALG00000036114;ENSGALG00000038154;ENSGALG00000039228;…
GO:0046321	positive regulation of fatty acid oxidation	BP	0.0008	0.0004	2.04	0.0284573	0.803743	ENSGALG00000005494;ENSGALG00000011058;ENSGALG00000013568;ENSGALG00000027232;ENSGALG00000042851
GO:0001569	branching involved in blood vessel morphogenesis	BP	0.003	0.0021	1.41	0.0305325	0.803743	ENSGALG00000000401;ENSGALG00000004098;ENSGALG00000006379;ENSGALG00000007140;ENSGALG00000008473;ENSGALG00000008514;ENSGALG00000010013;ENSGALG00000011442;ENSGALG00000013342;ENSGALG00000027231;ENSGALG00000032029;ENSGALG00000032097;ENSGALG00000033039;ENSGALG00000036798;ENSGALG00000037203;ENSGALG00000037301;ENSGALG00000042492;ENSGALG00000047717
GO:0005977	glycogen metabolic process	BP	0.0017	0.0011	1.57	0.0399907	0.803743	ENSGALG00000002544;ENSGALG00000003492;ENSGALG00000004004;ENSGALG00000004801;ENSGALG00000006219;ENSGALG00000010026;ENSGALG00000014716;ENSGALG00000016518;ENSGALG00000032925;ENSGALG00000043290
GO:0001525	angiogenesis	BP	0.0094	0.008	1.18	0.0536563	0.803743	ENSGALG00000000122;ENSGALG00000000619;ENSGALG00000001472;ENSGALG00000001708;ENSGALG00000002155;ENSGALG00000002203;ENSGALG00000002632;ENSGALG00000002761;ENSGALG00000003770;ENSGALG00000003821;ENSGALG00000003836;ENSGALG00000005530;ENSGALG00000005796;ENSGALG00000005805;ENSGALG00000006594;ENSGALG00000006609;ENSGALG00000006707;ENSGALG00000006751;ENSGALG00000007615;ENSGALG00000007785;ENSGALG00000008063;…
GO:0001944	vasculature development	BP	0.0008	0.0005	1.7	0.100938	0.803743	ENSGALG00000003219;ENSGALG00000003429;ENSGALG00000004191;ENSGALG00000015144;ENSGALG00000027907
GO:0038084	vascular endothelial growth factor signaling pathway	BP	0.0007	0.0004	1.63	0.176171	0.803743	ENSGALG00000005802;ENSGALG00000007646;ENSGALG00000008621;ENSGALG00000017091
GO:0001666	response to hypoxia	BP	0.0055	0.0048	1.14	0.17758	0.803743	ENSGALG00000000402;ENSGALG00000000751;ENSGALG00000001021;ENSGALG00000002707;ENSGALG00000004531;ENSGALG00000005660;ENSGALG00000005801;ENSGALG00000007945;ENSGALG00000008177;ENSGALG00000009612;ENSGALG00000010001;ENSGALG00000010013;ENSGALG00000011992;ENSGALG00000012538;ENSGALG00000016199;ENSGALG00000022557;ENSGALG00000025864;ENSGALG00000028187;ENSGALG00000032029;ENSGALG00000032410;ENSGALG00000035701;…
GO:0035886	vascular smooth muscle cell differentiation	BP	0.0003	0.0002	2.04	0.240873	0.803743	ENSGALG00000001021;ENSGALG00000042492
GO:0043534	blood vessel endothelial cell migration	BP	0.0007	0.0005	1.36	0.326638	0.803743	ENSGALG00000028009;ENSGALG00000034118;ENSGALG00000043092;ENSGALG00000046226
GO:0045909	positive regulation of blood vessel diameter	BP	0.0008	0.0007	1.27	0.343318	0.803743	ENSGALG00000002944;ENSGALG00000008177;ENSGALG00000014984;ENSGALG00000031284;ENSGALG00000050508
GO:0043536	positive regulation of blood vessel endothelial cell migration	BP	0.0012	0.001	1.19	0.362504	0.803743	ENSGALG00000007952;ENSGALG00000009900;ENSGALG00000011620;ENSGALG00000012178;ENSGALG00000017208;ENSGALG00000040755;ENSGALG00000051520
GO:0019229	regulation of vasoconstriction	BP	0.0007	0.0006	1.16	0.479897	0.803743	ENSGALG00000000667;ENSGALG00000015608;ENSGALG00000037888;ENSGALG00000040880
GO:0042312	regulation of blood vessel diameter	BP	0.0007	0.0006	1.16	0.479897	0.803743	ENSGALG00000012419;ENSGALG00000039452;ENSGALG00000040035;ENSGALG00000050760
GO:1902262	apoptotic process involved in blood vessel morphogenesis	BP	0.0003	0.0002	1.36	0.486214	0.803743	ENSGALG00000008127;ENSGALG00000031493
GO:0071453	cellular response to oxygen levels	BP	0.0002	0.0001	2.04	0.490809	0.803743	ENSGALG00000006216
GO:0072592	oxygen metabolic process	BP	0.0002	0.0001	2.04	0.490809	0.803743	ENSGALG00000006707
GO:1902073	positive regulation of hypoxia-inducible factor-1alpha signaling pathway	BP	0.0002	0.0001	2.04	0.490809	0.803743	ENSGALG00000038421
GO:0001568	blood vessel development	BP	0.0018	0.0019	0.97	0.628145	0.90764	ENSGALG00000000525;ENSGALG00000002532;ENSGALG00000002546;ENSGALG00000003712;ENSGALG00000004106;ENSGALG00000005714;ENSGALG00000008883;ENSGALG00000009612;ENSGALG00000009641;ENSGALG00000017034;ENSGALG00000036043
GO:0042311	vasodilation	BP	0.0005	0.0005	1.02	0.638898	0.90764	ENSGALG00000015387;ENSGALG00000042415;ENSGALG00000049000
GO:0005667	transcription factor complex	CC	0.0159	0.0115	1.38	3.57069e-06	0.00373231	ENSGALG00000000713;ENSGALG00000000777;ENSGALG00000000972;ENSGALG00000001073;ENSGALG00000001143;ENSGALG00000001229;ENSGALG00000001332;ENSGALG00000001644;ENSGALG00000001722;ENSGALG00000003429;ENSGALG00000003663;ENSGALG00000003670;ENSGALG00000003683;ENSGALG00000003928;ENSGALG00000003952;ENSGALG00000005352;ENSGALG00000005378;ENSGALG00000005409;ENSGALG00000005422;ENSGALG00000005504;ENSGALG00000005909;…
GO:0090575	RNA polymerase II transcription factor complex	CC	0.0032	0.0019	1.71	0.00052326	0.136736	ENSGALG00000000751;ENSGALG00000001080;ENSGALG00000001093;ENSGALG00000002138;ENSGALG00000002514;ENSGALG00000002886;ENSGALG00000003267;ENSGALG00000004304;ENSGALG00000005377;ENSGALG00000005507;ENSGALG00000010936;ENSGALG00000012792;ENSGALG00000016662;ENSGALG00000028091;ENSGALG00000033090;ENSGALG00000035104;ENSGALG00000038059;ENSGALG00000038598;ENSGALG00000042055;ENSGALG00000049138
GO:0001772	immunological synapse	CC	0.0031	0.0019	1.62	0.00234216	0.311579	ENSGALG00000000466;ENSGALG00000001486;ENSGALG00000004398;ENSGALG00000006382;ENSGALG00000006546;ENSGALG00000006908;ENSGALG00000007416;ENSGALG00000008443;ENSGALG00000008669;ENSGALG00000012173;ENSGALG00000013742;ENSGALG00000015348;ENSGALG00000021442;ENSGALG00000033500;ENSGALG00000034374;ENSGALG00000040687;ENSGALG00000043016;ENSGALG00000043092;Gallus_gallus_newGene_58278
GO:0005604	basement membrane	CC	0.006	0.0043	1.4	0.00270921	0.311579	ENSGALG00000000402;ENSGALG00000001527;ENSGALG00000002546;ENSGALG00000003726;ENSGALG00000003770;ENSGALG00000004184;ENSGALG00000004620;ENSGALG00000004960;ENSGALG00000005426;ENSGALG00000006725;ENSGALG00000008980;ENSGALG00000009652;ENSGALG00000011406;ENSGALG00000012394;ENSGALG00000014233;ENSGALG00000015193;ENSGALG00000015253;ENSGALG00000023626;ENSGALG00000026638;ENSGALG00000029540;ENSGALG00000029617;…
GO:0005856	cytoskeleton	CC	0.0112	0.0089	1.26	0.00437219	0.351546	ENSGALG00000000234;ENSGALG00000000273;ENSGALG00000001034;ENSGALG00000001536;ENSGALG00000002142;ENSGALG00000002201;ENSGALG00000003628;ENSGALG00000003977;ENSGALG00000004156;ENSGALG00000005422;ENSGALG00000005788;ENSGALG00000007740;ENSGALG00000008177;ENSGALG00000008542;ENSGALG00000009298;ENSGALG00000009507;ENSGALG00000009621;ENSGALG00000009784;ENSGALG00000009844;ENSGALG00000010616;ENSGALG00000011209;…
GO:0016324	apical plasma membrane	CC	0.013	0.0108	1.2	0.012145	0.528948	ENSGALG00000000379;ENSGALG00000000745;ENSGALG00000002138;ENSGALG00000002375;ENSGALG00000003075;ENSGALG00000003578;ENSGALG00000003604;ENSGALG00000003899;ENSGALG00000004889;ENSGALG00000005209;ENSGALG00000005846;ENSGALG00000006409;ENSGALG00000006635;ENSGALG00000006751;ENSGALG00000007395;ENSGALG00000007650;ENSGALG00000008704;ENSGALG00000008969;ENSGALG00000009252;ENSGALG00000009298;ENSGALG00000009306;…
GO:0003723	RNA binding	MF	0.0522	0.0431	1.21	7.63845e-07	0.00080662	ENSGALG00000000215;ENSGALG00000000907;ENSGALG00000000908;ENSGALG00000001099;ENSGALG00000001231;ENSGALG00000001465;ENSGALG00000001714;ENSGALG00000002167;ENSGALG00000002426;ENSGALG00000002531;ENSGALG00000003288;ENSGALG00000003457;ENSGALG00000003470;ENSGALG00000003985;ENSGALG00000004324;ENSGALG00000005315;ENSGALG00000005487;ENSGALG00000005823;ENSGALG00000006332;ENSGALG00000006561;ENSGALG00000008050;…
GO:0005524	ATP binding	MF	0.1067	0.0998	1.07	0.00725935	0.578377	ENSGALG00000000048;ENSGALG00000000244;ENSGALG00000000273;ENSGALG00000000410;ENSGALG00000000466;ENSGALG00000000525;ENSGALG00000000550;ENSGALG00000000581;ENSGALG00000000674;ENSGALG00000000685;ENSGALG00000000692;ENSGALG00000000736;ENSGALG00000000747;ENSGALG00000000787;ENSGALG00000000808;ENSGALG00000000824;ENSGALG00000000857;ENSGALG00000000870;ENSGALG00000000907;ENSGALG00000001000;ENSGALG00000001055;…
GO:0032794	GTPase activating protein binding	MF	0.0012	0.0006	2.02	0.00726817	0.578377	ENSGALG00000000608;ENSGALG00000000993;ENSGALG00000003113;ENSGALG00000005805;ENSGALG00000006526;ENSGALG00000032658;ENSGALG00000055075
GO:0051117	ATPase binding	MF	0.0054	0.0042	1.29	0.0273876	0.856726	ENSGALG00000000466;ENSGALG00000000604;ENSGALG00000000745;ENSGALG00000002764;ENSGALG00000003194;ENSGALG00000003256;ENSGALG00000003594;ENSGALG00000003648;ENSGALG00000004017;ENSGALG00000006681;ENSGALG00000007162;ENSGALG00000008454;ENSGALG00000008658;ENSGALG00000011046;ENSGALG00000011931;ENSGALG00000013742;ENSGALG00000014727;ENSGALG00000015433;ENSGALG00000015544;ENSGALG00000015693;ENSGALG00000017153;…
GO:0019899	enzyme binding	MF	0.0127	0.0109	1.17	0.0295635	0.856726	ENSGALG00000000379;ENSGALG00000000636;ENSGALG00000000713;ENSGALG00000000740;ENSGALG00000001080;ENSGALG00000001144;ENSGALG00000001169;ENSGALG00000001182;ENSGALG00000002375;ENSGALG00000002414;ENSGALG00000002649;ENSGALG00000002893;ENSGALG00000003103;ENSGALG00000004257;ENSGALG00000005377;ENSGALG00000005659;ENSGALG00000006037;ENSGALG00000006691;ENSGALG00000006743;ENSGALG00000006806;ENSGALG00000006817;…
GO:0004601	peroxidase activity	MF	0.0012	0.0007	1.77	0.0329765	0.856726	ENSGALG00000001314;ENSGALG00000003053;ENSGALG00000016377;ENSGALG00000033635;ENSGALG00000039554;ENSGALG00000041510;ENSGALG00000043254

## Sheet: Table S7b
Table S7b. KEGG pathway enrichment of differentially expressed miRNA (DE miRNA) target genes.
Pathway	ko_ID	DEgene	Gene	DE gene_all	Gene_all	Enrich_factor	P value	Gene ID
Adipocytokine signaling pathway	ko04920	31	48	2196	4624	1.36	0.0124074	ENSGALG00000040730;ENSGALG00000004889;ENSGALG00000007373;Gallus_gallus_newGene_58278;ENSGALG00000002244;Gallus_gallus_newGene_40300;ENSGALG00000004959;ENSGALG00000000094;Gallus_gallus_newGene_31603;ENSGALG00000010983;ENSGALG00000042055;ENSGALG00000040131;ENSGALG00000001749;ENSGALG00000054002;ENSGALG00000036282;ENSGALG00000008107;ENSGALG00000008088;ENSGALG00000030034;ENSGALG00000006644;ENSGALG0000…
Cysteine and methionine metabolism	ko00270	10	12	2196	4624	1.75	0.0124076	ENSGALG00000041454;ENSGALG00000011178;ENSGALG00000032868;ENSGALG00000034575;ENSGALG00000000329;ENSGALG00000041461;ENSGALG00000038018;ENSGALG00000033677;ENSGALG00000031286;ENSGALG00000008174
Cell adhesion molecules (CAMs)	ko04514	35	57	2196	4624	1.29	0.0235788	ENSGALG00000030040;ENSGALG00000011350;ENSGALG00000045640;ENSGALG00000051068;ENSGALG00000015902;ENSGALG00000030372;ENSGALG00000015737;ENSGALG00000031122;ENSGALG00000003123;ENSGALG00000015348;ENSGALG00000036042;ENSGALG00000039818;ENSGALG00000003932;ENSGALG00000043016;ENSGALG00000009107;ENSGALG00000007839;ENSGALG00000031776;ENSGALG00000014582;ENSGALG00000036925;Gallus_gallus_newGene_48143;ENSGALG000…
Amino sugar and nucleotide sugar metabolism	ko00520	25	39	2196	4624	1.35	0.0268692	ENSGALG00000015854;ENSGALG00000002500;ENSGALG00000002725;ENSGALG00000004047;ENSGALG00000010758;ENSGALG00000029296;ENSGALG00000032372;ENSGALG00000026195;ENSGALG00000009234;ENSGALG00000011016;ENSGALG00000038599;Gallus_gallus_newGene_45869;ENSGALG00000026958;ENSGALG00000007326;ENSGALG00000047215;ENSGALG00000034948;ENSGALG00000002417;ENSGALG00000002311;ENSGALG00000031525;ENSGALG00000040594;ENSGALG000…
Fanconi anemia pathway	ko03460	28	46	2196	4624	1.28	0.0466069	ENSGALG00000017073;ENSGALG00000024481;ENSGALG00000004670;ENSGALG00000003660;ENSGALG00000008256;ENSGALG00000003720;ENSGALG00000031182;ENSGALG00000010317;ENSGALG00000000516;ENSGALG00000016569;ENSGALG00000042215;ENSGALG00000002981;ENSGALG00000007155;ENSGALG00000006078;ENSGALG00000007676;ENSGALG00000002276;ENSGALG00000044177;ENSGALG00000043607;ENSGALG00000002009;ENSGALG00000002561;ENSGALG00000006658;…
MAPK signaling pathway	ko04010	30	50	2196	4624	1.26	0.0506025	ENSGALG00000030732;ENSGALG00000005653;ENSGALG00000031572;ENSGALG00000005660;ENSGALG00000029514;ENSGALG00000036093;ENSGALG00000032029;ENSGALG00000004082;ENSGALG00000032618;ENSGALG00000042137;ENSGALG00000000625;ENSGALG00000040360;ENSGALG00000040855;ENSGALG00000041650;ENSGALG00000012594;ENSGALG00000017706;ENSGALG00000009450;ENSGALG00000051055;ENSGALG00000006647;ENSGALG00000052497;ENSGALG00000043641;…
Notch signaling pathway	ko04330	30	50	2196	4624	1.26	0.0506025	ENSGALG00000002375;ENSGALG00000001905;ENSGALG00000003120;ENSGALG00000012075;ENSGALG00000010835;ENSGALG00000038515;Gallus_gallus_newGene_45358;ENSGALG00000017199;ENSGALG00000011696;ENSGALG00000009738;ENSGALG00000027897;ENSGALG00000009809;ENSGALG00000002922;ENSGALG00000002578;ENSGALG00000011182;ENSGALG00000002841;ENSGALG00000028015;ENSGALG00000002055;ENSGALG00000045228;ENSGALG00000003369;Gallus_gal…
VEGF signaling pathway	ko04370	9	12	2196	4624	1.58	0.0514183	ENSGALG00000044505;ENSGALG00000005243;ENSGALG00000039498;ENSGALG00000002283;ENSGALG00000007963;ENSGALG00000023541;ENSGALG00000033635;ENSGALG00000051520;ENSGALG00000041413
mTOR signaling pathway	ko04150	30	51	2196	4624	1.24	0.0682864	ENSGALG00000028822;ENSGALG00000002403;ENSGALG00000045352;ENSGALG00000017462;ENSGALG00000006766;ENSGALG00000008419;ENSGALG00000004467;Gallus_gallus_newGene_43784;ENSGALG00000006791;ENSGALG00000005878;ENSGALG00000026971;ENSGALG00000002450;ENSGALG00000005845;ENSGALG00000013036;ENSGALG00000000048;ENSGALG00000000550;ENSGALG00000053058;ENSGALG00000004816;ENSGALG00000041459;ENSGALG00000009297;ENSGALG000…
Focal adhesion	ko04510	15	24	2196	4624	1.32	0.0101734	ENSGALG00000008262;ENSGALG00000002548;ENSGALG00000031642;ENSGALG00000047771;ENSGALG00000005802;ENSGALG00000017091;ENSGALG00000007646;ENSGALG00000014688;ENSGALG00000001476;ENSGALG00000003628;ENSGALG00000048592;ENSGALG00000033295;ENSGALG00000008351;ENSGALG00000043287;ENSGALG00000017283
TGF-beta signaling pathway	ko04350	31	56	2196	4624	1.17	0.0146578	ENSGALG00000012429;ENSGALG00000053285;ENSGALG00000025898;ENSGALG00000036346;ENSGALG00000055023;ENSGALG00000003114;ENSGALG00000037301;ENSGALG00000024081;ENSGALG00000033631;ENSGALG00000041257;ENSGALG00000001332;ENSGALG00000026137;ENSGALG00000035487;ENSGALG00000047554;ENSGALG00000028770;ENSGALG00000026983;ENSGALG00000039474;ENSGALG00000029599;ENSGALG00000007668;ENSGALG00000010448;ENSGALG00000009256;…
Calcium signaling pathway	ko04020	20	36	2196	4624	1.17	0.0210273	ENSGALG00000008456;ENSGALG00000005215;ENSGALG00000001564;ENSGALG00000032287;ENSGALG00000039022;ENSGALG00000007623;ENSGALG00000003833;ENSGALG00000004240;Gallus_gallus_newGene_91604;ENSGALG00000014355;ENSGALG00000008675;ENSGALG00000001837;Gallus_gallus_newGene_91910;ENSGALG00000015203;ENSGALG00000041762;ENSGALG00000000244;ENSGALG00000008544;Gallus_gallus_newGene_91908;ENSGALG00000010614;ENSGALG0000…
Apoptosis	ko04210	27	52	2196	4624	1.09	0.0306758	ENSGALG00000026221;ENSGALG00000044383;ENSGALG00000010186;ENSGALG00000011078;ENSGALG00000004719;ENSGALG00000014692;ENSGALG00000031518;ENSGALG00000036295;ENSGALG00000001419;ENSGALG00000051135;ENSGALG00000006613;ENSGALG00000035325;ENSGALG00000031493;ENSGALG00000030016;ENSGALG00000019019;ENSGALG00000013892;ENSGALG00000041685;ENSGALG00000017239;ENSGALG00000012610;ENSGALG00000000470;ENSGALG00000004412;…
Wnt signaling pathway	ko04310	22	43	2196	4624	1.08	0.0369699	ENSGALG00000002588;ENSGALG00000031503;ENSGALG00000009929;ENSGALG00000039200;ENSGALG00000003473;ENSGALG00000003814;ENSGALG00000050787;ENSGALG00000007332;ENSGALG00000053595;ENSGALG00000032994;Gallus_gallus_newGene_12261;ENSGALG00000006080;ENSGALG00000031997;ENSGALG00000007515;ENSGALG00000053363;ENSGALG00000050888;ENSGALG00000012017;ENSGALG00000004554;ENSGALG00000015025;ENSGALG00000030643;ENSGALG000…
GnRH signaling pathway	ko04912	21	41	2196	4624	1.08	0.037265	ENSGALG00000037744;Gallus_gallus_newGene_76923;ENSGALG00000000525;ENSGALG00000005332;ENSGALG00000021020;ENSGALG00000003238;ENSGALG00000008016;ENSGALG00000005884;ENSGALG00000003855;ENSGALG00000012273;ENSGALG00000050166;ENSGALG00000049026;ENSGALG00000009252;ENSGALG00000038089;ENSGALG00000020923;ENSGALG00000013022;ENSGALG00000026584;ENSGALG00000044307;ENSGALG00000050368;ENSGALG00000020458;ENSGALG000…
Vascular smooth muscle contraction	ko04270	18	35	2196	4624	1.08	0.0381993	ENSGALG00000031894;ENSGALG00000039163;ENSGALG00000012281;ENSGALG00000027630;ENSGALG00000000469;ENSGALG00000002632;ENSGALG00000000788;ENSGALG00000010044;ENSGALG00000040567;ENSGALG00000003821;ENSGALG00000041634;ENSGALG00000010013;ENSGALG00000014182;ENSGALG00000038787;ENSGALG00000033471;ENSGALG00000045668;ENSGALG00000007236;ENSGALG00000001416
Fatty acid metabolism	ko01212	8	20	2196	4624	0.84	0.0814592	ENSGALG00000034275;ENSGALG00000036787;ENSGALG00000016314;ENSGALG00000011704;Gallus_gallus_newGene_18699;ENSGALG00000016555;ENSGALG00000054319;ENSGALG00000007481
PPAR signaling pathway	ko03320	14	34	2196	4624	0.87	0.0818979	ENSGALG00000005739;ENSGALG00000038059;ENSGALG00000000619;ENSGALG00000041344;ENSGALG00000001445;ENSGALG00000036686;Gallus_gallus_newGene_24271;ENSGALG00000007178;ENSGALG00000023395;ENSGALG00000015425;ENSGALG00000037050;Gallus_gallus_newGene_85214;Gallus_gallus_newGene_75960;ENSGALG00000034502
Carbon metabolism	ko01200	18	44	2196	4624	0.86	0.0848591	ENSGALG00000014155;ENSGALG00000007904;ENSGALG00000007878;ENSGALG00000004612;ENSGALG00000012583;ENSGALG00000007931;ENSGALG00000008632;ENSGALG00000001788;ENSGALG00000002492;ENSGALG00000005888;ENSGALG00000043307;ENSGALG00000004956;ENSGALG00000015053;ENSGALG00000013167;ENSGALG00000007652;Gallus_gallus_newGene_48463;ENSGALG00000010286;ENSGALG00000041401
Vitamin B6 metabolism	ko00750	1	3	2196	4624	0.7	0.085531	ENSGALG00000023131
