# Supplementary material for: Comprehensive analysis of coding and non-coding RNA transcriptomes related to hypoxic adaptation in Tibetan chickens
Source: J Anim Sci Biotechnol. 2021 May 3;12:60. doi: 10.1186/s40104-021-00582-2 (PMC8091548; doi:10.1186/s40104-021-00582-2)
Supplement: Supplementary file 9 — Additional file 9: Table S8. GO and KEGG enrichment of differentially expressed mRNAs (DE genes). [file 40104_2021_582_MOESM9_ESM.xlsx]

## Sheet: Sheet1
Table S8. GO and KEGG enrichment of differentially expressed mRNAs (DE genes).
Term	Database	ID	Input number	Background number	P-Value	Corrected P-Value	Input	Hyperlink
response to external stimulus	Gene Ontology	GO:0009605	12	398	0.000787914	0.10499	ENSGALG00000007114|ENSGALG00000009129|ENSGALG00000012830|ENSGALG00000016761|ENSGALG00000004631|ENSGALG00000005853|ENSGALG00000022815|ENSGALG00000010881|ENSGALG00000009963|ENSGALG00000016669|ENSGALG00000019843|ENSGALG00000019696	http://amigo.geneontology.org/cgi-bin/amigo/term_details?term=GO:0009605
defense response	Gene Ontology	GO:0006952	10	249	0.000259212	0.0725828	ENSGALG00000007114|ENSGALG00000012830|ENSGALG00000016761|ENSGALG00000005853|ENSGALG00000022815|ENSGALG00000010881|ENSGALG00000009963|ENSGALG00000016669|ENSGALG00000019843|ENSGALG00000019696	http://amigo.geneontology.org/cgi-bin/amigo/term_details?term=GO:0006952
homeostatic process	Gene Ontology	GO:0042592	10	339	0.00253157	0.176432	ENSGALG00000007114|ENSGALG00000013598|ENSGALG00000005212|ENSGALG00000017102|ENSGALG00000009963|ENSGALG00000005853|ENSGALG00000005258|ENSGALG00000017411|ENSGALG00000015080|ENSGALG00000015015	http://amigo.geneontology.org/cgi-bin/amigo/term_details?term=GO:0042592
response to external biotic stimulus	Gene Ontology	GO:0043207	8	164	0.000317748	0.0725828	ENSGALG00000012830|ENSGALG00000009963|ENSGALG00000016761|ENSGALG00000022815|ENSGALG00000010881|ENSGALG00000016669|ENSGALG00000019843|ENSGALG00000019696	http://amigo.geneontology.org/cgi-bin/amigo/term_details?term=GO:0043207
integral component of plasma membrane	Gene Ontology	GO:0005887	8	300	0.0118395	0.283466	ENSGALG00000015080|ENSGALG00000010044|ENSGALG00000013081|ENSGALG00000017411|ENSGALG00000005524|ENSGALG00000005853|ENSGALG00000001645|ENSGALG00000005258	http://amigo.geneontology.org/cgi-bin/amigo/term_details?term=GO:0005887
cellular calcium ion homeostasis	Gene Ontology	GO:0006874	5	66	0.000695228	0.101061	ENSGALG00000017102|ENSGALG00000013598|ENSGALG00000005853|ENSGALG00000015080|ENSGALG00000017411	http://amigo.geneontology.org/cgi-bin/amigo/term_details?term=GO:0006874
calcium ion homeostasis	Gene Ontology	GO:0055074	5	71	0.000948298	0.106597	ENSGALG00000017102|ENSGALG00000013598|ENSGALG00000005853|ENSGALG00000015080|ENSGALG00000017411	http://amigo.geneontology.org/cgi-bin/amigo/term_details?term=GO:0055074
cellular cation homeostasis	Gene Ontology	GO:0030003	5	95	0.00319875	0.192081	ENSGALG00000017102|ENSGALG00000013598|ENSGALG00000005853|ENSGALG00000015080|ENSGALG00000017411	http://amigo.geneontology.org/cgi-bin/amigo/term_details?term=GO:0030003
cellular ion homeostasis	Gene Ontology	GO:0006873	5	96	0.00333901	0.192081	ENSGALG00000017102|ENSGALG00000013598|ENSGALG00000005853|ENSGALG00000015080|ENSGALG00000017411	http://amigo.geneontology.org/cgi-bin/amigo/term_details?term=GO:0006873
regulation of lipid biosynthetic process	Gene Ontology	GO:0046890	3	27	0.00321501	0.192081	ENSGALG00000007114|ENSGALG00000011594|ENSGALG00000005853	http://amigo.geneontology.org/cgi-bin/amigo/term_details?term=GO:0046890
regulation of lipid metabolic process	Gene Ontology	GO:0019216	3	62	0.0269119	0.36221	ENSGALG00000007114|ENSGALG00000011594|ENSGALG00000005853	http://amigo.geneontology.org/cgi-bin/amigo/term_details?term=GO:0019216
calcium activated cation channel activity	Gene Ontology	GO:0005227	2	5	0.00199911	0.159829	ENSGALG00000010044|ENSGALG00000001645	http://amigo.geneontology.org/cgi-bin/amigo/term_details?term=GO:0005227
blood microparticle	Gene Ontology	GO:0072562	2	15	0.0121312	0.283466	ENSGALG00000007114|ENSGALG00000009844	http://amigo.geneontology.org/cgi-bin/amigo/term_details?term=GO:0072562
regulation of steroid metabolic process	Gene Ontology	GO:0019218	2	19	0.0182535	0.335347	ENSGALG00000007114|ENSGALG00000011594	http://amigo.geneontology.org/cgi-bin/amigo/term_details?term=GO:0019218
positive regulation of lipid metabolic process	Gene Ontology	GO:0045834	2	28	0.0356829	0.36221	ENSGALG00000007114|ENSGALG00000005853	http://amigo.geneontology.org/cgi-bin/amigo/term_details?term=GO:0045834
oxygen transport	Gene Ontology	GO:0015671	1	9	0.0952664	0.363559	ENSGALG00000011859	http://amigo.geneontology.org/cgi-bin/amigo/term_details?term=GO:0015671
oxygen binding	Gene Ontology	GO:0019825	1	12	0.12205	0.37315	ENSGALG00000011859	http://amigo.geneontology.org/cgi-bin/amigo/term_details?term=GO:0019825
blood vessel endothelial cell migration	Gene Ontology	GO:0043534	1	18	0.173279	0.406265	ENSGALG00000007114	http://amigo.geneontology.org/cgi-bin/amigo/term_details?term=GO:0043534
respiratory system development	Gene Ontology	GO:0060541	1	47	0.382018	0.56144	ENSGALG00000009129	http://amigo.geneontology.org/cgi-bin/amigo/term_details?term=GO:0060541
blood circulation	Gene Ontology	GO:0008015	1	96	0.622645	0.750837	ENSGALG00000009844	http://amigo.geneontology.org/cgi-bin/amigo/term_details?term=GO:0008015
Neuroactive ligand-receptor interaction	KEGG PATHWAY	gga04080	11	235	3.37981e-05	0.0180144	ENSGALG00000005212|ENSGALG00000005524|ENSGALG00000005853|ENSGALG00000020331|ENSGALG00000012106|ENSGALG00000005258|ENSGALG00000011809|ENSGALG00000017411|ENSGALG00000005170|ENSGALG00000001866|ENSGALG00000001690	http://www.genome.jp/kegg-bin/show_pathway?gga04080/gga:770943%09red/gga:428707%09red/gga:428149%09red/gga:431416%09red/gga:428147%09red/gga:422148%09red/gga:431664%09red/gga:417965%09red/gga:420385%09red/gga:414890%09red/gga:427667%09red
Calcium signaling pathway	KEGG PATHWAY	gga04020	4	142	0.0579583	0.36221	ENSGALG00000003126|ENSGALG00000005853|ENSGALG00000008424|ENSGALG00000005524	http://www.genome.jp/kegg-bin/show_pathway?gga04020/gga:395671%09red/gga:416692%09red/gga:428707%09red/gga:428149%09red
Fatty acid metabolism	KEGG PATHWAY	gga01212	2	39	0.0627032	0.36221	ENSGALG00000003286|ENSGALG00000012748	http://www.genome.jp/kegg-bin/show_pathway?gga01212/gga:420858%09red/gga:415361%09red
PPAR signaling pathway	KEGG PATHWAY	gga03320	2	53	0.103943	0.368547	ENSGALG00000007114|ENSGALG00000003286	http://www.genome.jp/kegg-bin/show_pathway?gga03320/gga:415361%09red/gga:396536%09red
Vascular smooth muscle contraction	KEGG PATHWAY	gga04270	2	84	0.211138	0.427661	ENSGALG00000008424|ENSGALG00000010044	http://www.genome.jp/kegg-bin/show_pathway?gga04270/gga:416692%09red/gga:417852%09red
MAPK signaling pathway	KEGG PATHWAY	gga04010	2	180	0.543799	0.691204	ENSGALG00000013007|ENSGALG00000004251	http://www.genome.jp/kegg-bin/show_pathway?gga04010/gga:769109%09red/gga:100858946%09red
Glyoxylate and dicarboxylate metabolism	KEGG PATHWAY	gga00630	1	24	0.221542	0.435726	ENSGALG00000014766	http://www.genome.jp/kegg-bin/show_pathway?gga00630/gga:418311%09red
Tyrosine metabolism	KEGG PATHWAY	gga00350	1	30	0.267009	0.478104	ENSGALG00000017237	http://www.genome.jp/kegg-bin/show_pathway?gga00350/gga:373971%09red
Basal transcription factors	KEGG PATHWAY	gga03022	1	34	0.295846	0.502278	ENSGALG00000012145	http://www.genome.jp/kegg-bin/show_pathway?gga03022/gga:776269%09red
Carbon metabolism	KEGG PATHWAY	gga01200	1	86	0.582613	0.718825	ENSGALG00000014766	http://www.genome.jp/kegg-bin/show_pathway?gga01200/gga:418311%09red
