# Supplementary material for: Comprehensive analysis of coding and non-coding RNA transcriptomes related to hypoxic adaptation in Tibetan chickens
Source: J Anim Sci Biotechnol. 2021 May 3;12:60. doi: 10.1186/s40104-021-00582-2 (PMC8091548; doi:10.1186/s40104-021-00582-2)
Supplement: Supplementary file 10 — Additional file 10: Table S9. Important difference in circRNA-miRNA-mRNA interactions based on the competing endogenous RNA (ceRNA) network. [file 40104_2021_582_MOESM10_ESM.xlsx]

## Sheet: Sheet1
Table S9. Important difference in circRNA-miRNA-mRNA interactions based on ceRNA network.
Angiogenesis
ceRNA1 (gene)	ceRNA1 (gene symbol)	ceRNA2 (lncRNA)	overlap_miRNA_num	overlap_miRNA
ENSGALG00000035950	NGFR	MSTRG.118362.24	1	novel_miR_676
ENSGALG00000035950	NGFR	MSTRG.12318.1	1	novel_miR_676
ENSGALG00000035950	NGFR	MSTRG.25780.4	1	novel_miR_676
ENSGALG00000035950	NGFR	MSTRG.128839.3	1	novel_miR_676
ENSGALG00000035950	NGFR	MSTRG.115756.46	1	novel_miR_676
ENSGALG00000035950	NGFR	MSTRG.41646.22	1	novel_miR_676
ENSGALG00000035950	NGFR	MSTRG.80622.27	1	novel_miR_676
ENSGALG00000035950	NGFR	MSTRG.44286.2	1	novel_miR_676
ENSGALG00000035950	NGFR	MSTRG.41646.23	1	novel_miR_676
ENSGALG00000009844	ACTC1	MSTRG.19949.13	1	gga-miR-6606-5p
ENSGALG00000009844	ACTC1	MSTRG.128588.3	1	gga-miR-6606-5p
ENSGALG00000009844	ACTC1	MSTRG.73129.28	1	gga-miR-6606-5p
ENSGALG00000009844	ACTC1	MSTRG.32082.2	1	gga-miR-6606-5p
ENSGALG00000015018	CASQ2	MSTRG.73129.28	2	novel_miR_589;novel_miR_676
ENSGALG00000015018	CASQ2	MSTRG.18943.3	1	novel_miR_676
ENSGALG00000003126	ERBB4	MSTRG.147643.141	1	novel_miR_676
ENSGALG00000003126	ERBB4	MSTRG.128534.3	1	novel_miR_676
ENSGALG00000003126	ERBB4	MSTRG.44329.1	1	novel_miR_676
ENSGALG00000003126	ERBB4	MSTRG.29590.15	2	novel_miR_676;novel_miR_587
ENSGALG00000003126	ERBB4	MSTRG.79818.8	1	novel_miR_676
ENSGALG00000003126	ERBB4	MSTRG.135465.5	1	novel_miR_676
ENSGALG00000003126	ERBB4	MSTRG.30620.3	1	novel_miR_85
ENSGALG00000010044	KCNMB4	MSTRG.29252.7	1	gga-miR-6606-5p
ENSGALG00000012710	NCS1	MSTRG.33345.5	1	novel_miR_815
ENSGALG00000012710	NCS1	MSTRG.140060.1	2	gga-miR-6606-5p;novel_miR_815
ENSGALG00000012710	NCS1	MSTRG.18943.13	1	gga-miR-6606-5p
ENSGALG00000005524	NTSR1	MSTRG.63187.27	2	novel_miR_669;novel_miR_676
ENSGALG00000005524	NTSR1	MSTRG.71117.21	2	novel_miR_567;novel_miR_676
ENSGALG00000005524	NTSR1	MSTRG.133793.2	1	novel_miR_676
ENSGALG00000005524	NTSR1	MSTRG.29590.15	3	novel_miR_669;novel_miR_676;novel_miR_567
ENSGALG00000005524	NTSR1	MSTRG.52146.15	1	novel_miR_567
ENSGALG00000005524	NTSR1	MSTRG.72741.32	2	novel_miR_676;novel_miR_567
ENSGALG00000005524	NTSR1	MSTRG.148631.1	1	novel_miR_676
Energy metabolism
ceRNA1 (gene)	ceRNA1 (gene symbol)	ceRNA2 (lncRNA)	overlap_miRNA_num	overlap_miRNA
ENSGALG00000005258	SSTR5	MSTRG.25881.3	1	novel_miR_819
ENSGALG00000011594	NR1H4	MSTRG.99917.37	1	novel_miR_676
ENSGALG00000011594	NR1H4	MSTRG.64717.15	1	novel_miR_676
ENSGALG00000011594	NR1H4	MSTRG.99917.39	1	novel_miR_676
ENSGALG00000011594	NR1H4	MSTRG.99917.35	1	novel_miR_676
ENSGALG00000011859	GBE	MSTRG.128588.4	1	novel_miR_85
